# Supplementary material for: Synthesis, characterization and toxicity studies of pyridinecarboxaldehydes and L-tryptophan derived Schiff bases and corresponding copper (II) complexes
Source: F1000Res. 2016 Aug 5;5:1921. [Version 1] doi: 10.12688/f1000research.9226.1 (PMC5333612; doi:10.12688/f1000research.9226.1)
Supplement: Raw data of generated dose-response curves — The raw data of all generated dose-response for 2pyr.Trp and Cu-2pyr.Trp are provided. The readme file contains descriptions for each data file. [file f1000research-5-9930-s0000.tgz]

Archive with 1 entries (1 files):
- 31a4e070-a8ce-4373-bded-57ec010fe56c_Raw_data.zip
